# Supplementary material for: Identification of potential functions of polo-like kinase 1 in male reproductive development of the oriental river prawn (Macrobrachium nipponense) by RNA interference analysis
Source: Front Endocrinol (Lausanne). 2022 Dec 5;13:1084802. doi: 10.3389/fendo.2022.1084802 (PMC9760664; doi:10.3389/fendo.2022.1084802)
Supplement: Supplementary file 1 [file Table_1.xlsx]

## Sheet: Different tissues
Replicate 1				Replicate 2					Replicate 3
EM	32.79	22.57		EM	32.17	22.03			EM	32.79	22.72
	32.95	22.57			32.13	22.03				33.03	22.72
	32.54	22.57			32.2	22.03				33.15	22.72
																Replicate 1
EF	33.8	21.17		EF	34.95	22.29			EF	33.97	21.11						E	Br	H	He	M	Gi	G
	33.49	21.17			34.69	22.29				33.99	21.11					Male	5.47	3.74	112.25	29.59	1.62	508.26	7.47
	33.19	21.17			34.52	22.29				33.55	21.11					Female	1.26	2.87	2.76	6.47	11.7	912.74	36.21
BrM	31.8395	21.25		BrM	31.05	19.74			BrM	32.5495	21.63
	31.9364	21.25			30.77	19.74				32.9364	21.63
	32.1687	21.25			30.08	19.74				32.7187	21.63
BrF	32.3395	21.42		BrF	32.3395	21.42			BrF	33.8495	21.98					Replicate 2
	32.6364	21.42			32.6364	21.42				33.4164	21.98						E	Br	H	He	M	Gi	G
	32.6287	21.42			32.9987	21.42				33.1287	21.98					Male	5.75	3.55	102.72	26.22	1.42	490.56	7.37
																Female	1.18	2.73	3.18	7.01	10.44	820.37	33.5
HM	25.56	19.23		HM	24.69	18.75			HM	26.18	20.12
	24.65	19.23			24.65	18.75				26.56	20.12
	25.08	19.23			24.85	18.75				26.55	20.12
HF	32.1967	21.03		HF	32.0967	20.67			HF	32.1367	21.12
	32.3167	21.03			31.3267	20.67				32.1267	21.12
	32.08	21.03			31.72	20.67				32.04	21.12
																Replicate 3
HeM	28.83	21.36		HeM	28.74	20.87			HeM	29.45	21.45						E	Br	H	He	M	Gi	G
	29.17	21.36			28.94	20.87				29.76	21.45					Male	6.05	3.4	94.43	24.19	1.13	519.48	8.03
	29.36	21.36			28.78	20.87				29.98	21.45					Female	1.11	2.65	3.68	8.01	8.96	787.51	29.3
HeF	29.3786	19.52		HeF	29.4886	19.71			HeF	29.95	19.95
	29.4547	19.52			29.5647	19.71				29.7647	19.95
	29.5395	19.52			29.6295	19.71				29.7195	19.95
MM	32.43	20.46		MM	32.38	20.16			MM	32.78	20.23
	32.24	20.46			32.24	20.16				33.05	20.23
	32.53	20.46			32.33	20.16				32.93	20.23
MF	29.8891	20.96		MF	30.2991	21.25			MF	30.8391	21.24
	30.017	20.96			30.417	21.25				31.287	21.24
	30.24	20.96			30.94	21.25				30.74	21.24
TM	23.15	19.56		TM	24.36	20.48			TM	22.69	18.89
	23.33	19.56			24.13	20.48				22.98	18.89
	23.13	19.56			24.12	20.48				22.55	18.89
OF	21.6771	18.85		OF	21.4471	18.43			OF	23.12	19.56
	21.8771	18.85			21.3471	18.43				22.5771	19.56
	21.4201	18.85			21.4401	18.43				22.7515	19.56
GM	29.12	19.76		GM	28.82	19.02			GM	29.11	19.52
	29.75	19.76			28.86	19.02				29.63	19.52
	29.68	19.76			28.72	19.02				29.43	19.52
GF	28.755	21.52		GF	29.305	21.86			GF	29.355	21.62
	29.0309	21.52			29.5709	21.86				29.5709	21.62
	29.1595	21.52			29.4995	21.86				29.9595	21.62

## Sheet: Testis-RvsNR
	Replicate 1				Replicate 2				Replicate 3				Replicate 1
	T-NR	24.53	21.02		T-NR	24.12	20.67		T-NR	24.37	21.08
		24.69	21.02			24.21	20.67			24.46	21.08			Non-reproductive season	Reproductive season
		24.67	21.02			24.18	20.67			24.33	21.08		Testis	1.04	2.81
	T-R	24.31	22.03		T-R	23.86	21.61		T-R	23.54	21.37
		24.15	22.03			23.79	21.61			23.42	21.37
		24.16	22.03			23.51	21.61			23.41	21.37
													Replicate 2
														Non-reproductive season	Reproductive season
													Testis	1.03	2.71
													Replicate 3
														Non-reproductive season	Reproductive season
													Testis	1.05	2.45

## Sheet: AG-RvsNR
													Replicate 1
	Replicate 1				Replicate 2				Replicate 3					Non-reproductive season	Reproductive season
	T-NR	24.52	21.12		T-NR	24.69	21.36		T-NR	24.13	20.78		AG	1.04	3.31
		24.56	21.12			24.66	21.36			24.23	20.78
		24.42	21.12			24.53	21.36			24.15	20.78
	T-R	22.59	20.97		T-R	22.58	21.06		T-R	20.91	19.32		Replicate 2
		22.58	20.97			22.67	21.06			20.74	19.32			Non-reproductive season	Reproductive season
		22.89	20.97			22.98	21.06			21.02	19.32		AG	1.02	3.09
													Replicate 3
														Non-reproductive season	Reproductive season
													AG	1.04	3.69

## Sheet: Different developmental stages
Replicate 1				Replicate 2				Replicate 3					Replicate 1
CS	21.7469	20.06		CS	23.1269	20.31		CS	22.6169	19.94			CS	BS	GS	NS	FS	PS	ZS	L1	L5	L10	PL1	PL5	PL10	PL15	PL20	PL25
	21.7742	20.06			22.9542	20.31			22.5342	19.94			110.23	14.43	14.05	18.24	14.36	15.01	2.93	8.9	8.45	5.05	8.65	6.47	6.66	4.91	6.47	1.05
	22.3571	20.06			23.3871	20.31			22.8071	19.94			27.69	1.15	0.51	0.71	1.56	1.76	0.22	0.72	0.78	0.17	0.53	2.7	0.55	0.81	0.55	0.06
BS	24.2547	19.39		BS	24.8647	19.12		BS	24.9847	19.21
	24.2723	19.39			24.9823	19.12			25.0823	19.21			Replicate 2
	24.0683	19.39			24.8683	19.12			25.0683	19.21			CS	BS	GS	NS	FS	PS	ZS	L1	L5	L10	PL1	PL5	PL10	PL15	PL20	PL25
													98.47	12.75	14.97	17.22	16.2	13.23	2.64	9.36	7.45	5.49	7.73	5.71	7.4	5.59	5.81	1.12
GS	24.7557	19.89		GS	25.2257	19.45		GS	25.3157	18.95
	24.6762	19.89			24.8462	19.45			24.8862	18.95
	24.7735	19.89			24.9635	19.45			25.0735	18.95			Replicate 3
													CS	BS	GS	NS	FS	PS	ZS	L1	L5	L10	PL1	PL5	PL10	PL15	PL20	PL25
NS	24.1863	19.78		NS	25.7863	20.13		NS	25.5463	19.62			143.85	16.48	13.41	19.36	12.72	17.13	3.28	8.5	9.52	4.87	9.72	6.96	5.94	4.24	6.23	1.08
	24.2635	19.78			25.4735	20.13			25.0535	19.62
	24.2947	19.78			25.2347	20.13			25.1147	19.62
FS	24.1493	19.49		FS	25.1293	19.54		FS	25.5193	19.01
	24.3126	19.49			25.0726	19.54			25.2126	19.01
	24.4633	19.49			24.7633	19.54			24.9733	19.01
PS	24.3203	19.74		PS	25.1203	19.41		PS	25.3303	19.64
	24.5114	19.74			25.0714	19.41			25.3614	19.64
	24.6549	19.74			25.2349	19.41			25.5749	19.64
ZS	26.0638	19.02		ZS	27.2264	19.23		ZS	27.1164	18.93
	26.0623	19.02			27.3231	19.23			27.1531	18.93
	26.2563	19.02			27.3163	19.23			27.0163	18.93
L1	26.264	20.62		L1	25.8864	19.45		L1	26.164	19.36
	26.0614	20.62			25.7714	19.45			26.3714	19.36
	26.0536	20.62			25.4236	19.45			25.9436	19.36
L5	26.3	20.64		L5	26.41	19.89		L5	26.64	20.11
	26.2947	20.64			26.3947	19.89			26.6447	20.11
	26.0717	20.64			26.5517	19.89			26.9417	20.11
L10	25.3703	19.02		L10	26.6503	19.56		L10	26.9803	19.43
	25.2834	19.02			26.5734	19.56			26.9734	19.43
	25.366	19.02			26.466	19.56			27.116	19.43
PL1	24.3028	18.84		PL1	25.4128	18.98		PL1	25.8628	19.47
	24.3769	18.84			25.3869	18.98			26.0769	19.47
	24.4792	18.84			25.6792	18.98			26.2892	19.47
PL5	24.4422	18.98		PL5	26.0822	19.23		PL5	25.8822	18.85
	24.9375	18.98			26.1275	19.23			25.7275	18.85
	25.7295	18.98			26.3295	19.23			26.2195	18.85
PL10	25.1	19.24		PL10	25.46	18.97		PL10	26.34	19.08
	25.0869	19.24			25.7769	18.97			26.6869	19.08
	25.3061	19.24			25.4061	18.97			26.1761	19.08
PL15	25.4303	19.03		PL15	26.9403	19.92		PL15	27.6403	19.88
	25.1572	19.03			26.7872	19.92			27.5572	19.88
	25.629	19.03			26.959	19.92			27.829	19.88
PL20	24.5747	18.48		PL20	25.6447	18.56		PL20	26.9947	19.67
	24.4354	18.48			25.3354	18.56			26.7854	19.67
	24.3305	18.48			25.4705	18.56			26.9505	19.67
PL25	28.5144	19.91		PL25	29.3344	20.06		PL25	29.3244	19.62
	28.4003	19.91			29.2303	20.06			29.3503	19.62
	28.5668	19.91			29.5168	20.06			29.4968	19.62
